# Supplementary material for: Spatiotemporal Mapping of Biomechanical Stress Predicts Region-Specific Retinal Injury in a Murine Model of Blunt Ocular Trauma
Source: Bioengineering (Basel). 2026 Apr 7;13(4):431. doi: 10.3390/bioengineering13040431 (PMC13112936; doi:10.3390/bioengineering13040431)
Supplement: Supplementary file 1 [file bioengineering-13-00431-s001.zip]

Archive with 1 entries (1 files):
- bioengineering-4175834-supplementary.pdf
